# Supplementary material for: Reinvestigation of the low-temperature form of Ag2Se (naumannite) based on single-crystal data
Source: Acta Crystallogr Sect E Struct Rep Online. 2011 Aug 2;67(Pt 9):i45. doi: 10.1107/S1600536811028534 (PMC3200830; doi:10.1107/S1600536811028534)
Supplement: Supplementary file 1 [file e-67-00i45-sup1.cif]

##############################################################################
#                                                                            #
# This CIF contains the data in a paper accepted for publication in          #
# Acta Crystallographica Section E. It conforms to the requirements of       #
# Notes for Authors for Acta Crystallographica Section E, and has been       #
# peer reviewed under the auspices of the IUCr Commission on Journals.       #
#                                                                            #
# Full details of the Crystallographic Information File format               #
# are given in the paper "The Crystallographic Information File (CIF):       #
# a New Standard Archive File for Crystallography" by S. R. Hall, F. H.      #
# Allen and I. D. Brown [Acta Cryst. (1991), A47, 655-685].                  #
#                                                                            #
# The current version of the core CIF dictionary is obtainable from          #
# ftp://ftp.iucr.org/pub/cif_core.dic.                                       #
#                                                                            #
# Software is freely available for graphical display of the structure(s)     #
# in this CIF. For information consult the CIF software page                 #
# http://www.iucr.org/resources/cif/software.                                #
#                                                                            #
# This file may be used for bona fide research purposes within the           #
# scientific community so long as proper attribution is given to the journal # 
# article from which it was obtained.                                        #
#                                                                            #
##############################################################################
data_global
_audit_creation_method     'WinGX routine CIF_UPDATE'
_audit_conform_dict_name     cif_core.dic
_audit_conform_dict_version     2.3
_journal_date_recd_electronic     2011-06-26
_journal_date_accepted     2011-07-15
_journal_name_full     'Acta Crystallographica, Section E'
_journal_year     2011
_journal_volume     67
_journal_issue      9
_journal_page_first     i45
_journal_page_last     i45
_journal_paper_category     QI
_journal_coeditor_code     WM2506
_publ_contact_author_name     'Professor Hoseop Yun'
_publ_contact_author_address
;
Division of Energy Systems Research and Department of Chemistry
Ajou University
Suwon 443-749
Republic of Korea
;
_publ_contact_author_email     hsyun@ajou.ac.kr
_publ_contact_author_fax     '82-31-219-1615'
_publ_contact_author_phone     '82-31-219-2605'
_publ_section_title
;
Reinvestigation of the low-temperature form of Ag~2~Se (naumannite) based on
single-crystal data
;
loop_
    _publ_author_name
    _publ_author_address
    'Jaemin Yu'
;
Division of Energy Systems Research and Department of Chemistry
Ajou University
Suwon 443-749
Republic of Korea
;
    'Hoseop Yun'
;
Division of Energy Systems Research and Department of Chemistry
Ajou University
Suwon 443-749
Republic of Korea
;
data_I
_audit_creation_method     'WinGX routine CIF_UPDATE'
_chemical_name_systematic
;
disilver(I) selenide
;
_chemical_formula_moiety     'Ag2 Se'
_chemical_formula_sum     'Ag2 Se'
_chemical_formula_iupac     'Ag2 Se'
_chemical_formula_weight     294.7
_symmetry_cell_setting     orthorhombic
_symmetry_space_group_name_H-M     'P 21 21 21'
_symmetry_space_group_name_Hall     'P 2ac 2ab'
loop_
    _symmetry_equiv_pos_as_xyz
    'x, y, z'
    '-x+1/2, -y, z+1/2'
    'x+1/2, -y+1/2, -z'
    '-x, y+1/2, -z+1/2'
_cell_length_a     4.3359(8)
_cell_length_b     7.0700(10)
_cell_length_c     7.7740(10)
_cell_angle_alpha     90
_cell_angle_beta     90
_cell_angle_gamma     90
_cell_volume     238.34(7)
_cell_formula_units_Z     4
_cell_measurement_reflns_used     1738
_cell_measurement_theta_min     3.40
_cell_measurement_theta_max     27.50
_cell_measurement_temperature     290.0(10)
_exptl_crystal_description     needle
_exptl_crystal_colour     black
_exptl_crystal_size_max     0.300
_exptl_crystal_size_mid     0.040
_exptl_crystal_size_min     0.020
_exptl_crystal_density_diffrn     8.213
_exptl_crystal_density_method     'not measured'
_exptl_crystal_F_000     512
_exptl_absorpt_coefficient_mu     31.267
_exptl_absorpt_correction_type     multi-scan
_exptl_absorpt_process_details     '(NUMABS; Higashi, 2000)'
_exptl_absorpt_correction_T_min     0.053
_exptl_absorpt_correction_T_max     0.278
_diffrn_ambient_temperature     290.0(10)
_diffrn_radiation_type     MoK\a
_diffrn_radiation_wavelength     0.71073
_diffrn_measurement_device_type     'Rigaku R-AXIS RAPID'
_diffrn_measurement_method     \w
_diffrn_reflns_number     1981
_diffrn_reflns_av_R_equivalents     0.057
_diffrn_reflns_theta_min     3.9
_diffrn_reflns_theta_max     25.99
_diffrn_reflns_theta_full     25.99
_diffrn_measured_fraction_theta_max     1
_diffrn_measured_fraction_theta_full     1
_diffrn_reflns_limit_h_min     -5
_diffrn_reflns_limit_h_max     5
_diffrn_reflns_limit_k_min     -8
_diffrn_reflns_limit_k_max     8
_diffrn_reflns_limit_l_min     -9
_diffrn_reflns_limit_l_max     9
_diffrn_standards_number     0
_diffrn_standards_interval_count     0
_diffrn_standards_interval_time     0
_diffrn_standards_decay_%     0
_reflns_number_total     464
_reflns_number_gt     447
_reflns_threshold_expression     I>2sigma(I)
_refine_ls_structure_factor_coef     Fsqd
_refine_ls_matrix_type     full
_refine_ls_R_factor_gt     0.0311
_refine_ls_wR_factor_ref     0.0799
_refine_ls_goodness_of_fit_ref     1.135
_refine_ls_restrained_S_all     1.135
_refine_ls_number_reflns     464
_refine_ls_number_parameters     29
_refine_ls_number_restraints     0
_refine_ls_weighting_scheme     calc
_refine_ls_weighting_details
         'calc w=1/[\s^2^(Fo^2^)+(0.0329P)^2^+1.0072P] where P=(Fo^2^+2Fc^2^)/3'
_refine_ls_shift/su_max     0
_refine_diff_density_max     1.192
_refine_diff_density_min     -1.069
_refine_ls_extinction_method     none
_refine_ls_abs_structure_details     'Flack (1983), 167 Friedel pairs'
_refine_ls_abs_structure_Flack     0.34(4)
loop_
    _atom_type_symbol
    _atom_type_description
    _atom_type_scat_dispersion_real
    _atom_type_scat_dispersion_imag
    _atom_type_scat_source
    Ag Ag -0.897 1.102 'International Tables Vol C Tables 4.2.6.8 and 6.1.1.4'
    Se Se -0.093 2.226 'International Tables Vol C Tables 4.2.6.8 and 6.1.1.4'
_computing_data_collection     'RAPID-AUTO (Rigaku, 2006)'
_computing_cell_refinement     'RAPID-AUTO (Rigaku, 2006)'
_computing_data_reduction     'RAPID-AUTO (Rigaku, 2006)'
_computing_structure_solution     'SHELXS97 (Sheldrick, 2008)'
_computing_structure_refinement     'SHELXL97 (Sheldrick, 2008)'
_computing_molecular_graphics
                             'locally modified version of ORTEP (Johnson, 1965)'
_computing_publication_material     'WinGX (Farrugia, 1999)'
loop_
    _atom_site_type_symbol
    _atom_site_label
    _atom_site_fract_x
    _atom_site_fract_y
    _atom_site_fract_z
    _atom_site_U_iso_or_equiv
    _atom_site_adp_type
    _atom_site_calc_flag
    _atom_site_refinement_flags
    _atom_site_occupancy
    _atom_site_disorder_assembly
    _atom_site_disorder_group
    Ag Ag1 0.8537(2) 0.11503(14) 0.45100(14) 0.0398(3) Uani d . 1 . .
    Ag Ag2 0.4745(3) 0.77441(14) 0.36152(14) 0.0447(4) Uani d . 1 . .
    Se Se 0.1124(2) 0.99787(14) 0.15274(14) 0.0242(3) Uani d . 1 . .
loop_
    _atom_site_aniso_label
    _atom_site_aniso_U_11
    _atom_site_aniso_U_22
    _atom_site_aniso_U_33
    _atom_site_aniso_U_12
    _atom_site_aniso_U_13
    _atom_site_aniso_U_23
    Ag1 0.0381(6) 0.0378(6) 0.0436(6) -0.0010(5) 0.0080(5) 0.0060(4)
    Ag2 0.0462(7) 0.0338(6) 0.0540(7) 0.0131(4) -0.0100(5) -0.0057(5)
    Se 0.0249(5) 0.0190(6) 0.0286(6) 0.0001(4) -0.0011(4) -0.0006(4)
_geom_special_details
;
All e.s.d.'s (except the e.s.d. in the dihedral angle between two l.s. planes)
are estimated using the full covariance matrix. The cell e.s.d.'s are taken
into account individually in the estimation of e.s.d.'s in distances, angles
and torsion angles; correlations between e.s.d.'s in cell parameters are only
used when they are defined by crystal symmetry. An approximate (isotropic)
treatment of cell e.s.d.'s is used for estimating e.s.d.'s involving l.s.
planes.
;
loop_
    _geom_bond_atom_site_label_1
    _geom_bond_atom_site_label_2
    _geom_bond_site_symmetry_2
    _geom_bond_distance
    _geom_bond_publ_flag
    Ag1 Se 2_565 2.6800(14) y
    Ag1 Se 1_645 2.7058(16) y
    Ag1 Se 4_645 2.8282(14) y
    Ag1 Se 2_665 2.9076(16) y
    Ag1 Ag1 3_556 2.9872(15) ?
    Ag1 Ag1 3_456 2.9872(15) ?
    Ag1 Ag2 1_545 2.9979(15) ?
    Ag1 Ag2 4_645 3.0330(14) ?
    Ag1 Ag2 3_556 3.1591(16) ?
    Ag1 Ag2 2_665 3.3692(17) ?
    Ag2 Se 4_645 2.6538(14) y
    Ag2 Se . 2.7560(15) y
    Ag2 Se 2_575 2.8036(16) y
    Ag2 Se 4_545 3.2112(16) y
    Ag2 Ag1 1_565 2.9979(16) ?
    Ag2 Ag1 4_655 3.0330(14) ?
    Ag2 Ag2 3_566 3.0749(16) ?
    Ag2 Ag2 3_466 3.0749(16) ?
    Ag2 Ag1 3_456 3.1591(16) ?
    Ag2 Ag1 2_664 3.3692(17) ?
    Se Ag2 4_655 2.6538(14) ?
    Se Ag1 2_564 2.6800(14) ?
    Se Ag1 1_465 2.7058(16) ?
    Se Ag2 2_574 2.8036(16) ?
    Se Ag1 4_655 2.8282(14) ?
    Se Ag1 2_664 2.9076(16) ?
loop_
    _geom_angle_atom_site_label_1
    _geom_angle_atom_site_label_2
    _geom_angle_atom_site_label_3
    _geom_angle_site_symmetry_1
    _geom_angle_site_symmetry_3
    _geom_angle
    _geom_angle_publ_flag
    Se Ag1 Se 2_565 1_645 136.30(5) ?
    Se Ag1 Se 2_565 4_645 119.41(5) ?
    Se Ag1 Se 1_645 4_645 91.55(3) ?
    Se Ag1 Se 2_565 2_665 101.71(5) ?
    Se Ag1 Se 1_645 2_665 92.76(3) ?
    Se Ag1 Se 4_645 2_665 112.04(5) ?
    Se Ag2 Se 4_645 4_545 94.87(4) ?
    Se Ag2 Se . 4_545 82.95(3) ?
    Se Ag2 Se 2_575 4_545 105.72(5) ?
    Se Ag1 Ag1 2_565 3_556 126.05(6) ?
    Se Ag1 Ag1 1_645 3_556 96.50(4) ?
    Se Ag1 Ag1 4_645 3_556 54.80(4) ?
    Se Ag1 Ag1 2_665 3_556 57.32(3) ?
    Se Ag1 Ag1 2_565 3_456 59.58(3) ?
    Se Ag1 Ag1 1_645 3_456 135.65(6) ?
    Se Ag1 Ag1 4_645 3_456 59.92(5) ?
    Se Ag1 Ag1 2_665 3_456 127.99(6) ?
    Ag1 Ag1 Ag1 3_556 3_456 93.06(6) ?
    Se Ag1 Ag2 2_565 1_545 58.86(4) ?
    Se Ag1 Ag2 1_645 1_545 77.44(4) ?
    Se Ag1 Ag2 4_645 1_545 136.98(5) ?
    Se Ag1 Ag2 2_665 1_545 109.95(4) ?
    Ag1 Ag1 Ag2 3_556 1_545 166.05(5) ?
    Ag1 Ag1 Ag2 3_456 1_545 100.04(3) ?
    Se Ag1 Ag2 2_565 4_645 103.04(4) ?
    Se Ag1 Ag2 1_645 4_645 67.77(4) ?
    Se Ag1 Ag2 4_645 4_645 55.96(3) ?
    Se Ag1 Ag2 2_665 4_645 155.18(5) ?
    Ag1 Ag1 Ag2 3_556 4_645 107.91(5) ?
    Ag1 Ag1 Ag2 3_456 4_645 68.06(4) ?
    Ag2 Ag1 Ag2 1_545 4_645 81.67(3) ?
    Se Ag1 Ag2 2_565 3_556 66.13(4) ?
    Se Ag1 Ag2 1_645 3_556 93.43(4) ?
    Se Ag1 Ag2 4_645 3_556 163.17(5) ?
    Se Ag1 Ag2 2_665 3_556 51.68(3) ?
    Ag1 Ag1 Ag2 3_556 3_556 108.60(5) ?
    Ag1 Ag1 Ag2 3_456 3_556 124.02(5) ?
    Ag2 Ag1 Ag2 1_545 3_556 59.85(3) ?
    Ag2 Ag1 Ag2 4_645 3_556 140.46(4) ?
    Se Ag1 Ag2 2_565 2_665 71.43(4) ?
    Se Ag1 Ag2 1_645 2_665 142.30(5) ?
    Se Ag1 Ag2 4_645 2_665 92.10(4) ?
    Se Ag1 Ag2 2_665 2_665 51.45(3) ?
    Ag1 Ag1 Ag2 3_556 2_665 56.62(4) ?
    Ag1 Ag1 Ag2 3_456 2_665 76.74(5) ?
    Ag2 Ag1 Ag2 1_545 2_665 121.83(4) ?
    Ag2 Ag1 Ag2 4_645 2_665 140.93(4) ?
    Ag2 Ag1 Ag2 3_556 2_665 74.25(3) ?
    Se Ag2 Se 4_645 . 141.46(5) ?
    Se Ag2 Se 4_645 2_575 123.20(5) ?
    Se Ag2 Se . 2_575 94.00(3) ?
    Se Ag2 Ag1 4_645 1_565 103.38(5) ?
    Se Ag2 Ag1 . 1_565 89.34(4) ?
    Se Ag2 Ag1 2_575 1_565 54.90(4) ?
    Se Ag2 Ag1 4_645 4_655 90.54(4) ?
    Se Ag2 Ag1 . 4_655 58.26(4) ?
    Se Ag2 Ag1 2_575 4_655 142.86(5) ?
    Ag1 Ag2 Ag1 1_565 4_655 137.88(5) ?
    Se Ag2 Ag2 4_645 3_566 58.04(3) ?
    Se Ag2 Ag2 . 3_566 151.45(6) ?
    Se Ag2 Ag2 2_575 3_566 66.03(5) ?
    Ag1 Ag2 Ag2 1_565 3_566 62.68(4) ?
    Ag1 Ag2 Ag2 4_655 3_566 148.22(5) ?
    Se Ag2 Ag2 4_645 3_466 114.98(6) ?
    Se Ag2 Ag2 . 3_466 94.31(4) ?
    Se Ag2 Ag2 2_575 3_466 53.43(4) ?
    Ag1 Ag2 Ag2 1_565 3_466 108.32(6) ?
    Ag1 Ag2 Ag2 4_655 3_466 100.86(4) ?
    Ag2 Ag2 Ag2 3_566 3_466 89.67(6) ?
    Se Ag2 Ag1 4_645 3_456 59.27(4) ?
    Se Ag2 Ag1 . 3_456 132.61(5) ?
    Se Ag2 Ag1 2_575 3_456 96.07(5) ?
    Ag1 Ag2 Ag1 1_565 3_456 133.16(4) ?
    Ag1 Ag2 Ag1 4_655 3_456 88.17(3) ?
    Ag2 Ag2 Ag1 3_566 3_456 72.30(4) ?
    Ag2 Ag2 Ag1 3_466 3_456 57.47(4) ?
    Se Ag2 Ag1 4_645 2_664 88.98(4) ?
    Se Ag2 Ag1 . 2_664 55.60(4) ?
    Se Ag2 Ag1 2_575 2_664 131.41(5) ?
    Ag1 Ag2 Ag1 1_565 2_664 84.96(4) ?
    Ag1 Ag2 Ag1 4_655 2_664 55.32(3) ?
    Ag2 Ag2 Ag1 3_566 2_664 122.24(4) ?
    Ag2 Ag2 Ag1 3_466 2_664 147.69(4) ?
    Ag1 Ag2 Ag1 3_456 2_664 132.52(4) ?
    Ag2 Se Ag1 4_655 2_564 134.75(5) ?
    Ag2 Se Ag1 4_655 1_465 95.17(4) ?
    Ag1 Se Ag1 2_564 1_465 106.26(4) ?
    Ag2 Se Ag2 4_655 . 93.59(4) ?
    Ag1 Se Ag2 2_564 . 127.12(5) ?
    Ag1 Se Ag2 1_465 . 84.66(5) ?
    Ag2 Se Ag2 4_655 2_574 68.53(4) ?
    Ag1 Se Ag2 2_564 2_574 66.24(4) ?
    Ag1 Se Ag2 1_465 2_574 117.42(5) ?
    Ag2 Se Ag2 . 2_574 151.82(5) ?
    Ag2 Se Ag1 4_655 4_655 131.16(5) ?
    Ag1 Se Ag1 2_564 4_655 65.62(4) ?
    Ag1 Se Ag1 1_465 4_655 123.98(5) ?
    Ag2 Se Ag1 . 4_655 65.78(4) ?
    Ag2 Se Ag1 2_574 4_655 109.05(5) ?
    Ag2 Se Ag1 4_655 2_664 69.05(4) ?
    Ag1 Se Ag1 2_564 2_664 101.71(5) ?
    Ag1 Se Ag1 1_465 2_664 151.20(5) ?
    Ag2 Se Ag1 . 2_664 72.95(4) ?
    Ag2 Se Ag1 2_574 2_664 80.16(4) ?
    Ag1 Se Ag1 4_655 2_664 62.75(4) ?
