# Supplementary material for: Reinvestigation of the low-temperature form of Ag2Se (naumannite) based on single-crystal data
Source: Acta Crystallogr Sect E Struct Rep Online. 2011 Aug 2;67(Pt 9):i45. doi: 10.1107/S1600536811028534 (PMC3200830; doi:10.1107/S1600536811028534)
Supplement: Supplementary file 2 [file e-67-00i45-Isup2.hkl]

#
# h,k,l, Fc-squared, Fo-squared, sigma(Fo-squared) and status flag
#
data_I
_shelx_title '  R-48 YJM / Ag2Se'
_shelx_refln_list_code          4
_shelx_F_calc_maximum      192.87
_exptl_crystal_F_000       511.95
_reflns_d_resolution_high  0.8111
 
loop_
 _symmetry_equiv_pos_as_xyz
 'x, y, z'
 '-x+1/2, -y, z+1/2'
 'x+1/2, -y+1/2, -z'
 '-x, y+1/2, -z+1/2'
 
_cell_length_a     4.3359
_cell_length_b     7.0703
_cell_length_c     7.7744
_cell_angle_alpha  90.000
_cell_angle_beta   90.000
_cell_angle_gamma  90.000
 
_shelx_F_squared_multiplier     1.000
 
loop_
 _refln_index_h
 _refln_index_k
 _refln_index_l
 _refln_F_squared_calc
 _refln_F_squared_meas
 _refln_F_squared_sigma
 _refln_observed_status
   2   0   0     8737.29     9337.51    423.88 o
   4   0   0     3041.48     3213.15    297.12 o
   1   1   0      291.93      272.61     15.25 o
   2   1   0     1592.83     1725.51     65.20 o
   3   1   0     1411.58     1246.49     59.62 o
   4   1   0     1897.90     1818.86    128.02 o
   5   1   0      138.95      150.93     24.21 o
   0   2   0      216.70      200.85     24.47 o
   1   2   0    15219.79    14859.49    601.59 o
   2   2   0     6872.63     6271.76    225.61 o
   3   2   0     2045.76     1988.07     70.40 o
   4   2   0     6475.36     6511.30    258.16 o
   5   2   0       27.19       26.60     19.65 o
   1   3   0    11930.96    12326.13    481.22 o
   2   3   0    11201.45    10276.05    460.25 o
   3   3   0     3449.81     3576.32    159.11 o
   4   3   0       39.64       39.56     12.23 o
   5   3   0      869.09      889.57     75.73 o
   0   4   0     5081.17     4961.29    227.16 o
   1   4   0     1964.29     2018.56     78.52 o
   2   4   0     7665.87     7691.58    311.03 o
   3   4   0     1780.59     1845.02     90.78 o
   4   4   0      176.41      223.88     24.54 o
   1   5   0    10105.23    10066.25    420.44 o
   2   5   0     1902.92     1827.24     92.00 o
   3   5   0     3909.39     3832.38    201.35 o
   4   5   0       91.66      116.29     18.30 o
   0   6   0       19.40       23.06     12.62 o
   1   6   0      149.87      151.00     21.23 o
   2   6   0      203.38      196.48     24.38 o
   3   6   0     3799.24     3760.46    192.77 o
   1   7   0      225.14      162.97     24.52 o
   2   7   0      246.79      192.83     28.65 o
   3   7   0      316.41      282.32     45.48 o
   0   8   0     6570.74     6751.66    496.21 o
   1   8   0     2032.94     1945.34    113.59 o
   2   8   0       35.86       34.81     17.44 o
   1   0   1      305.93      356.39     11.84 o
   2   0   1    33958.91    37806.34   1863.35 o
   3   0   1    10548.57    11482.71    507.63 o
   4   0   1        7.08       16.22     15.84 o
   5   0   1     1464.38     1582.11    146.18 o
  -5   1   1      184.63      445.27    190.80 o
  -4   1   1     2703.31     2830.52    189.51 o
  -3   1   1     2320.16     2255.75     69.84 o
  -2   1   1     9419.60     9216.00    353.37 o
  -1   1   1     1720.06     1455.09     44.63 o
   0   1   1        0.00        7.30      2.92 o
   1   1   1     1850.14     1567.09     44.48 o
   2   1   1     8974.19     7842.89    494.13 o
   3   1   1     2268.62     2266.39    240.85 o
   4   1   1     2645.93     2597.70    105.44 o
   5   1   1      171.31      230.35     51.97 o
  -5   2   1      712.88      731.95     63.89 o
  -4   2   1      555.28      453.76     36.11 o
  -3   2   1      987.62      919.91     36.44 o
  -2   2   1     2589.74     2517.09     96.76 o
  -1   2   1    36747.96    36316.71   2017.36 o
   0   2   1       47.40       57.71      6.01 o
   1   2   1    37197.63    36876.85   2050.35 o
   2   2   1     2466.52     2462.90     89.14 o
   3   2   1      923.34      880.80     42.98 o
   4   2   1      540.18      523.94     35.42 o
   5   2   1      781.63      864.77    110.93 o
  -4   3   1      300.01      268.43     26.99 o
  -3   3   1     4627.49     4311.26    183.84 o
  -2   3   1     6898.10     6356.79    225.70 o
  -1   3   1     2115.77     2082.04     72.15 o
   0   3   1    29776.18    30750.31   1609.41 o
   1   3   1     2144.31     2063.29     66.94 o
   2   3   1     7042.63     6654.55    221.20 o
   3   3   1     4660.07     4385.88    146.85 o
   4   3   1      285.10      254.65     30.64 o
  -4   4   1     1599.45     1621.17     85.03 o
  -3   4   1     1182.48     1148.68     73.36 o
  -2   4   1     1063.65     1039.14     45.25 o
  -1   4   1      705.23      656.15     36.63 o
   0   4   1     2604.50     2666.96     89.76 o
   1   4   1      751.52      704.46     33.30 o
   2   4   1     1164.23     1149.88     53.08 o
   3   4   1     1179.08     1271.69     58.31 o
   4   4   1     1603.25     1468.73    167.67 o
  -4   5   1        5.03       -5.27      5.55 o
  -3   5   1     1132.43     1191.13     70.68 o
  -2   5   1     3741.96     3723.40    150.31 o
  -1   5   1     9899.76    10110.13    425.23 o
   0   5   1     4874.45     4792.69    179.56 o
   1   5   1     9890.85    10242.67    430.81 o
   2   5   1     3663.43     3579.02    156.05 o
   3   5   1     1115.65     1258.61     64.07 o
   4   5   1        6.98       12.11     11.15 o
  -3   6   1       57.80       63.52     16.19 o
  -2   6   1      731.02      693.94     47.19 o
  -1   6   1     4666.26     4657.00    192.26 o
   0   6   1     3450.63     3569.83    148.85 o
   1   6   1     4548.86     4597.44    191.67 o
   2   6   1      658.30      604.22     45.82 o
   3   6   1       72.29       59.30     14.13 o
  -3   7   1      386.70      330.50     42.20 o
  -2   7   1     1534.61     1475.08     89.95 o
  -1   7   1      369.34      355.46     41.70 o
   0   7   1      462.93      412.85     44.79 o
   1   7   1      344.12      342.38     33.01 o
   2   7   1     1599.38     1649.99    103.41 o
   3   7   1      403.93      364.16     34.97 o
  -2   8   1     2631.18     2524.30    134.36 o
  -1   8   1      646.72      613.38     66.11 o
   0   8   1      286.46      290.69     45.72 o
   1   8   1      610.33      632.27     59.51 o
   2   8   1     2683.60     3010.84    292.20 o
   0   0   2     3889.22     3567.52     84.41 o
   1   0   2    11746.31    12921.67    364.82 o
   2   0   2     1929.65     2138.48     78.53 o
   3   0   2     1092.90     1192.63     50.16 o
   4   0   2      765.94      747.34     38.32 o
   5   0   2     2037.36     2118.63    169.59 o
  -5   1   2      666.62      723.47     91.16 o
  -4   1   2     1080.89     1106.61     70.81 o
  -3   1   2     2253.58     2280.57     59.42 o
  -2   1   2     3270.21     3213.26     72.96 o
  -1   1   2    32900.86    30876.14   1202.64 o
   0   1   2      317.89      308.05     11.50 o
   1   1   2    33136.57    32146.29   1650.16 o
   2   1   2     3218.28     3133.50     96.52 o
   3   1   2     2303.61     2408.43    111.68 o
   4   1   2     1037.08     1027.65     47.10 o
   5   1   2      659.24      835.07     91.06 o
  -5   2   2       49.13       51.81     17.74 o
  -4   2   2      620.63      550.72     27.68 o
  -3   2   2     9217.94     8979.36    317.18 o
  -2   2   2     2256.44     1907.86     96.98 o
  -1   2   2    10441.25    10346.56    402.46 o
   0   2   2        5.86       17.68      5.34 o
   1   2   2    10223.39     9918.59    357.23 o
   2   2   2     2271.96     2043.83     69.88 o
   3   2   2     9447.75     9434.46    326.70 o
   4   2   2      646.52      608.81     40.58 o
   5   2   2       41.31       49.00     23.76 o
  -4   3   2     1110.24     1160.90     52.98 o
  -3   3   2     5096.34     4868.83    186.45 o
  -2   3   2     4109.33     3958.43    132.55 o
  -1   3   2     3808.84     3741.38    114.36 o
   0   3   2    28611.16    30790.47   1631.27 o
   1   3   2     3730.49     3556.73    110.92 o
   2   3   2     4061.38     4005.54    123.58 o
   3   3   2     4990.02     4911.19    215.04 o
   4   3   2     1059.30     1108.95     61.86 o
  -4   4   2     1014.72     1067.72     65.88 o
  -3   4   2       81.63       97.58     21.13 o
  -2   4   2      190.65      193.91     22.84 o
  -1   4   2      588.42      589.30     23.31 o
   0   4   2    12378.94    12817.62    534.41 o
   1   4   2      506.80      505.53     32.74 o
   2   4   2      194.81      205.16     18.55 o
   3   4   2       90.85      110.46     14.00 o
   4   4   2     1010.15     1097.20     83.53 o
  -4   5   2     3610.81     3571.93    172.69 o
  -3   5   2      922.74      942.13     73.34 o
  -2   5   2     2012.50     2030.39     87.92 o
  -1   5   2     2338.32     2335.38    104.37 o
   0   5   2     2593.86     2545.41     97.83 o
   1   5   2     2396.62     2452.32     99.47 o
   2   5   2     2034.05     1923.74     77.41 o
   3   5   2      963.88     1032.54     50.65 o
   4   5   2     3636.70     3801.09    304.45 o
  -3   6   2     2214.77     2381.02    109.79 o
  -2   6   2      998.23      969.25     66.52 o
  -1   6   2     2012.23     1955.98     92.75 o
   0   6   2      936.93      923.80     60.35 o
   1   6   2     2117.89     2163.65     97.62 o
   2   6   2      988.64     1015.19     59.91 o
   3   6   2     2153.58     2336.44    108.43 o
  -2   7   2     2180.80     2225.77    115.36 o
  -1   7   2     1254.11     1217.79     81.71 o
   0   7   2     5722.30     5571.22    254.19 o
   1   7   2     1218.06     1256.46    122.84 o
   2   7   2     2191.97     2178.64    157.41 o
  -1   8   2      767.36      764.69     56.11 o
   0   8   2      103.37       96.14     28.18 o
   1   8   2      770.49      828.61     66.90 o
   1   0   3      302.26      339.97     10.06 o
   2   0   3     1495.41     1592.98     62.47 o
   3   0   3     6962.23     7746.62    376.50 o
   4   0   3     1597.29     1669.06     78.80 o
   5   0   3      148.97       97.88     50.33 o
  -5   1   3      706.51      705.88     57.59 o
  -4   1   3      379.73      330.95     22.19 o
  -3   1   3     2960.31     3267.58    109.60 o
  -2   1   3     5146.46     5242.76    132.58 o
  -1   1   3    17366.93    17750.82    559.46 o
   0   1   3    24548.18    25553.96    983.83 o
   1   1   3    17068.56    17456.99    596.40 o
   2   1   3     5243.56     5083.10    145.30 o
   3   1   3     3035.41     3306.14    129.47 o
   4   1   3      381.87      343.75     26.64 o
   5   1   3      693.70      733.33     61.52 o
  -4   2   3      908.89      900.02     41.82 o
  -3   2   3      324.47      334.73     15.67 o
  -2   2   3     2850.53     2575.82    122.99 o
  -1   2   3     7816.94     7839.60    256.96 o
   0   2   3     5782.05     5738.18    152.57 o
   1   2   3     7870.92     7667.48    252.62 o
   2   2   3     3024.33     2832.92     85.49 o
   3   2   3      311.56      334.02     17.50 o
   4   2   3      947.75      877.54     51.25 o
  -4   3   3     1195.72     1266.33     62.71 o
  -3   3   3      838.90      702.98     45.24 o
  -2   3   3     5975.27     5950.67    221.98 o
  -1   3   3     1719.66     1830.25     64.11 o
   0   3   3      906.10      923.00     28.59 o
   1   3   3     1539.11     1540.96     48.74 o
   2   3   3     5893.12     6033.64    215.30 o
   3   3   3      829.90      774.03     32.42 o
   4   3   3     1186.93     1347.00     99.61 o
  -4   4   3      280.14      273.60     26.21 o
  -3   4   3      252.81      137.77     26.03 o
  -2   4   3    11781.02    12385.26    533.16 o
  -1   4   3     2902.91     2984.72    108.15 o
   0   4   3     1507.90     1651.43     64.84 o
   1   4   3     2925.16     3031.24    104.09 o
   2   4   3    11720.70    12150.91    527.41 o
   3   4   3      244.01      232.31     15.14 o
   4   4   3      279.24      217.78     40.72 o
  -4   5   3      545.75      522.50     42.93 o
  -3   5   3      454.61      491.47     40.38 o
  -2   5   3     2894.22     2940.58    121.30 o
  -1   5   3     3797.22     4096.49    156.61 o
   0   5   3      207.88      191.23     22.75 o
   1   5   3     3835.68     3947.39    144.00 o
   2   5   3     2935.60     2939.79    116.91 o
   3   5   3      473.42      492.00     36.64 o
   4   5   3      553.53      542.45     59.96 o
  -3   6   3      243.40      234.51     34.27 o
  -2   6   3     1400.91     1355.06     83.57 o
  -1   6   3      744.71      777.60     40.13 o
   0   6   3     3137.03     3527.54    139.18 o
   1   6   3      720.05      731.64     55.15 o
   2   6   3     1424.67     1479.68     73.68 o
   3   6   3      246.60      252.95     30.49 o
  -2   7   3      106.31       92.48     21.67 o
  -1   7   3      688.37      711.45     57.44 o
   0   7   3     1566.90     1673.43    119.06 o
   1   7   3      774.30      843.55     69.46 o
   2   7   3       98.64      110.29     25.06 o
  -1   8   3      108.21       98.10     29.44 o
   0   8   3        0.40        5.87      8.27 o
   1   8   3      105.62       78.97     24.30 o
   0   0   4    15826.94    14923.68    559.16 o
   1   0   4     1865.95     1890.64     65.18 o
   2   0   4     5465.05     5850.48    147.25 o
   3   0   4       88.76       95.07     13.39 o
   4   0   4       74.70       84.66     15.08 o
  -4   1   4     2589.37     2508.22    185.29 o
  -3   1   4     4545.22     5038.04    142.01 o
  -2   1   4     1848.21     1952.74     52.77 o
  -1   1   4     3261.92     3256.34     75.98 o
   0   1   4    14732.75    15150.19    542.57 o
   1   1   4     3280.04     3358.21     98.15 o
   2   1   4     1872.38     2144.62     72.02 o
   3   1   4     4387.46     4898.36    184.43 o
   4   1   4     2545.57     2819.38    117.81 o
  -4   2   4     2408.10     2655.24    100.17 o
  -3   2   4     1526.70     1569.17     47.87 o
  -2   2   4     6630.80     6389.83    168.32 o
  -1   2   4      523.44      507.36     13.60 o
   0   2   4      546.86      556.15     17.74 o
   1   2   4      517.61      517.23     18.18 o
   2   2   4     6676.39     6714.19    207.89 o
   3   2   4     1455.10     1638.34     60.80 o
   4   2   4     2462.92     2608.53    123.68 o
  -4   3   4      299.91      306.66     24.23 o
  -3   3   4      875.64      820.85     32.92 o
  -2   3   4      796.66      701.28     56.45 o
  -1   3   4     3376.70     3432.04    102.58 o
   0   3   4      333.57      354.95     16.25 o
   1   3   4     3537.50     3715.18    123.13 o
   2   3   4      797.73      811.29     42.67 o
   3   3   4      810.54      893.85     37.39 o
   4   3   4      341.26      348.46     28.61 o
  -4   4   4      408.67      395.26     32.60 o
  -3   4   4     1412.09     1317.35     72.57 o
  -2   4   4     1929.02     1990.73     79.15 o
  -1   4   4     6348.12     6594.83    228.53 o
   0   4   4    15614.97    16309.35    653.31 o
   1   4   4     6417.32     6749.15    231.78 o
   2   4   4     1929.92     2108.48     87.65 o
   3   4   4     1459.73     1424.97     73.17 o
   4   4   4      417.00      380.84     26.96 o
  -3   5   4      587.31      571.30     48.72 o
  -2   5   4       15.13       15.71      9.15 o
  -1   5   4      982.08     1053.55     44.79 o
   0   5   4      798.44      822.96     56.19 o
   1   5   4      925.89      914.45     65.19 o
   2   5   4       17.00       20.15      8.32 o
   3   5   4      605.49      642.66     42.17 o
  -3   6   4      726.42      744.94     65.01 o
  -2   6   4      861.37      835.49     48.87 o
  -1   6   4     2500.54     2842.28    134.96 o
   0   6   4      127.07      159.52     22.40 o
   1   6   4     2422.00     2778.87    223.65 o
   2   6   4      851.60     1033.95     66.74 o
   3   6   4      703.70      842.55     68.43 o
  -2   7   4      470.00      387.36     53.73 o
  -1   7   4      749.01      799.08     70.00 o
   0   7   4     2122.43     2277.81    124.68 o
   1   7   4      717.82      731.04     58.47 o
   2   7   4      464.44      427.82     60.84 o
   1   0   5     4057.95     4247.21    125.68 o
   2   0   5       15.95       22.39      5.79 o
   3   0   5      219.33      179.20     16.85 o
   4   0   5       13.76       21.37      9.87 o
  -4   1   5        9.28        6.55      5.43 o
  -3   1   5       37.13       47.91      8.27 o
  -2   1   5    10752.16    11993.56    362.80 o
  -1   1   5      954.71      917.82     27.22 o
   0   1   5      913.14      897.09     27.79 o
   1   1   5      966.61      931.69     34.74 o
   2   1   5    10651.49    11419.05    449.52 o
   3   1   5       37.50       51.68     10.77 o
   4   1   5        8.34        7.87      7.86 o
  -4   2   5      494.38      502.07     44.03 o
  -3   2   5      175.99      149.70     12.74 o
  -2   2   5      187.36      181.72     10.59 o
  -1   2   5     9974.41    10356.31    301.31 o
   0   2   5     9720.74    10165.02    344.63 o
   1   2   5     9977.59    10417.22    412.46 o
   2   2   5      187.24      201.41     20.14 o
   3   2   5      184.65      176.47     19.31 o
   4   2   5      492.01      459.71     33.87 o
  -4   3   5      415.47      351.30     28.05 o
  -3   3   5      608.78      620.32     36.58 o
  -2   3   5      641.80      631.25     27.58 o
  -1   3   5     2480.14     2498.59     77.75 o
   0   3   5      465.81      484.47     22.16 o
   1   3   5     2499.19     2587.74     75.31 o
   2   3   5      686.54      698.98     38.15 o
   3   3   5      605.95      758.52     60.83 o
   4   3   5      420.51      391.37     37.62 o
  -3   4   5     4828.55     4541.15    248.03 o
  -2   4   5      706.91      644.72     53.02 o
  -1   4   5     1160.57     1130.87     67.11 o
   0   4   5      169.43      147.70     15.20 o
   1   4   5     1167.94     1331.45     91.85 o
   2   4   5      697.78      727.53     37.80 o
   3   4   5     4837.98     5352.62    206.34 o
  -3   5   5      279.90      228.85     44.24 o
  -2   5   5      121.90       98.85     15.80 o
  -1   5   5      586.86      556.04     38.01 o
   0   5   5       99.61      110.56     14.05 o
   1   5   5      578.66      556.98     49.66 o
   2   5   5       85.25       82.77     17.77 o
   3   5   5      280.95      322.60     26.19 o
  -2   6   5     1028.73     1003.50     78.02 o
  -1   6   5     3061.80     2905.62    223.86 o
   0   6   5       11.83        6.39      7.17 o
   1   6   5     3069.51     3004.02    183.27 o
   2   6   5     1037.91     1129.70     74.56 o
  -1   7   5      371.22      323.10     35.51 o
   0   7   5       44.97       73.00     26.38 o
   1   7   5      367.74      254.38     51.63 o
   0   0   6     3797.25     3717.80    184.70 o
   1   0   6     1392.22     1473.10     48.70 o
   2   0   6     1447.16     1531.00     60.91 o
   3   0   6      228.65      241.22     28.90 o
   4   0   6       84.13       85.03     15.48 o
  -4   1   6     1118.04      963.54    142.10 o
  -3   1   6     2669.27     2749.08    141.65 o
  -2   1   6      170.98      137.85     16.83 o
  -1   1   6     2270.91     2384.89     61.01 o
   0   1   6     4654.74     4823.82    151.77 o
   1   1   6     2329.34     2564.81     97.81 o
   2   1   6      169.18      134.32     32.71 o
   3   1   6     2803.62     2428.16    429.53 o
   4   1   6     1112.89     1100.23    135.13 o
  -3   2   6     1055.34     1053.52     37.87 o
  -2   2   6     2244.89     2354.50     65.78 o
  -1   2   6      466.31      448.79     18.03 o
   0   2   6      373.94      397.33     19.85 o
   1   2   6      471.12      490.75     41.83 o
   2   2   6     2214.86     2656.02    183.65 o
   3   2   6     1082.27     1131.30    106.53 o
  -3   3   6      771.61      606.42     71.55 o
  -2   3   6      527.66      416.06     18.66 o
  -1   3   6     4054.26     3842.58    136.27 o
   0   3   6      173.14      237.12     23.41 o
   1   3   6     3899.80     3962.02    306.37 o
   2   3   6      522.22      505.80     71.26 o
   3   3   6      787.01      792.44     59.72 o
  -3   4   6      161.83      107.97     12.86 o
  -2   4   6      148.83       87.82     10.67 o
  -1   4   6     1950.03     1830.43     69.95 o
   0   4   6     4254.94     4235.83    231.44 o
   1   4   6     1928.76     1847.79    119.32 o
   2   4   6      146.60      104.26     17.43 o
   3   4   6      155.65      109.48     14.99 o
  -2   5   6       56.31       45.99      8.14 o
  -1   5   6     1130.72      941.40     87.90 o
   0   5   6      957.93     1118.24     58.90 o
   1   5   6     1203.95     1011.54    169.20 o
   2   5   6       58.22       62.09     18.53 o
  -1   6   6      653.87      550.82     78.88 o
   0   6   6     1001.70      986.08    148.40 o
   1   6   6      675.34      553.68    148.57 o
   1   0   7     2197.09     2121.13     98.64 o
   2   0   7      633.58      696.30     74.96 o
   3   0   7      739.30      606.63    124.49 o
  -3   1   7      615.41      493.40     31.48 o
  -2   1   7      606.06      573.40     34.00 o
  -1   1   7     2492.16     2622.56     88.33 o
   0   1   7     3156.25     2958.24    192.01 o
   1   1   7     2539.32     2858.21    103.39 o
   2   1   7      566.97      548.89     90.00 o
   3   1   7      613.70      467.20     76.80 o
  -3   2   7       83.12       67.17      9.78 o
  -2   2   7      494.70      346.83     41.28 o
  -1   2   7      500.42      404.15     36.40 o
   0   2   7     1384.55     1379.30     57.58 o
   1   2   7      473.20      441.62     59.37 o
   2   2   7      475.03      357.07     67.99 o
   3   2   7       83.07       56.46     12.15 o
  -3   3   7      507.31      396.17     56.35 o
  -2   3   7     1741.37     1413.94    100.46 o
  -1   3   7      590.53      433.30     43.41 o
   0   3   7      135.10      112.81     15.06 o
   1   3   7      657.30      564.07    104.88 o
   2   3   7     1788.55     1931.63    177.10 o
   3   3   7      483.47      490.19     69.27 o
  -2   4   7     2397.44     2437.67    209.80 o
  -1   4   7       78.81       57.86      8.59 o
   0   4   7       10.31       14.80      8.45 o
   1   4   7       67.90       58.84     14.60 o
   2   4   7     2396.74     3086.63    161.37 o
  -1   5   7     1106.61      900.73    118.80 o
   0   5   7      143.24      102.82     17.50 o
   1   5   7     1074.06     1081.59    153.04 o
   0   0   8        1.58        6.57     11.97 o
   1   0   8     1491.63     1518.63    103.18 o
   2   0   8      652.63      612.52     93.10 o
  -2   1   8      476.98      425.78     37.45 o
  -1   1   8     1224.86     1263.97     84.28 o
   0   1   8      299.95      346.10     36.58 o
   1   1   8     1212.95     1189.56    122.31 o
   2   1   8      489.27      486.37    104.32 o
  -2   2   8      464.44      442.26     32.79 o
  -1   2   8      602.94      612.17     34.35 o
   0   2   8      368.15      332.12     40.71 o
   1   2   8      623.76      619.71     81.84 o
   2   2   8      465.25      462.21     55.90 o
  -2   3   8      181.99      129.39     29.28 o
  -1   3   8       47.95       35.97     10.84 o
   0   3   8     2975.00     2512.23    443.35 o
   1   3   8       48.05       31.38     16.29 o
   2   3   8      186.81      226.60     40.13 o
  -1   4   8      169.38      143.99     54.68 o
   0   4   8     1615.67     1701.90    267.36 o
   1   4   8      196.39      198.20     54.71 o
   1   0   9       12.85       18.94     20.40 o
  -1   1   9       96.18      100.93     28.07 o
   0   1   9      283.59      312.66     37.03 o
   1   1   9       82.56      108.06     29.16 o
  -1   2   9     1271.72     1459.67     97.22 o
   0   2   9        9.05        7.16     12.52 o
   1   2   9     1240.66     1636.19    156.32 o
   0   3   9      313.63      333.81     49.34 o
 
